# Supplementary material for: 3-Methyl­benzene-1,2-diamine
Source: Acta Crystallogr Sect E Struct Rep Online. 2012 Nov 14;68(Pt 12):o3346. doi: 10.1107/S1600536812046120 (PMC3588947; doi:10.1107/S1600536812046120)
Supplement: Supplementary file 2 [file e-68-o3346-Isup2.hkl]

# 
# h,k,l, Fc-squared, Fo-squared, sigma(Fo-squared) and status flag 
# 
data_I
_shelx_title ' I in space group P 21/c' 
_shelx_refln_list_code          4 
_shelx_F_calc_maximum       76.70 
_exptl_crystal_F_000       264.00 
_reflns_d_resolution_high  0.8289 
 
loop_ 
 _symmetry_equiv_pos_as_xyz 
 'x, y, z' 
 '-x, y+1/2, -z+1/2' 
 '-x, -y, -z' 
 'x, -y-1/2, z-1/2' 
 
_cell_length_a    11.8360 
_cell_length_b     7.7160 
_cell_length_c     7.7430 
_cell_angle_alpha  90.000 
_cell_angle_beta   90.720 
_cell_angle_gamma  90.000 
 
_shelx_F_squared_multiplier     1.000 
 
loop_ 
 _refln_index_h 
 _refln_index_k 
 _refln_index_l 
 _refln_F_squared_calc 
 _refln_F_squared_meas 
 _refln_F_squared_sigma 
 _refln_observed_status 
   1   0   0     1654.93     1611.36     11.88 o 
   2   0   0     1291.59     1133.37     22.80 o 
   3   0   0       50.27       60.33      2.05 o 
   4   0   0      735.56      712.03     57.96 o 
   5   0   0      163.48      159.59      3.85 o 
   6   0   0      880.02      823.04     25.96 o 
   7   0   0      582.49      545.95      6.95 o 
   8   0   0       81.58       78.50      3.11 o 
   9   0   0        1.67        1.16      0.27 o 
  10   0   0       36.23       32.00      2.89 o 
  11   0   0        0.68        1.96      1.36 o 
  12   0   0       15.20       15.39      1.57 o 
  13   0   0        6.75        4.71      1.35 o 
  14   0   0        0.02        0.72      1.17 o 
   1   1   0       45.73       50.86      0.44 o 
   2   1   0       75.90       77.16      6.89 o 
   3   1   0      391.74      400.22      3.48 o 
   4   1   0      480.09      496.95      6.83 o 
   5   1   0      109.34      106.87      2.49 o 
   6   1   0      170.34      164.98      1.70 o 
   7   1   0       18.18       17.79      0.56 o 
   8   1   0       17.53       15.23      0.57 o 
   9   1   0       44.30       42.40      0.97 o 
  10   1   0        2.63        3.60      0.57 o 
  11   1   0       15.14       14.93      0.85 o 
  12   1   0       26.74       29.70      1.14 o 
  13   1   0        0.13        0.72      0.76 o 
  14   1   0        3.36        3.37      0.83 o 
   0   2   0     1022.11     1019.86     27.48 o 
   1   2   0      379.46      392.31      2.04 o 
   2   2   0      192.83      191.22      2.32 o 
   3   2   0     1003.70      990.90     22.88 o 
   4   2   0      123.91      130.33      2.99 o 
   5   2   0        0.04        0.62      0.30 o 
   6   2   0      259.28      282.05      7.08 o 
   7   2   0        0.31        0.20      0.29 o 
   8   2   0        1.42        0.71      0.40 o 
   9   2   0      340.92      346.42      9.14 o 
  10   2   0      106.10      102.84      4.36 o 
  11   2   0        5.82        5.37      0.73 o 
  12   2   0        0.14        0.18      0.62 o 
  13   2   0        8.60        7.34      0.90 o 
   1   3   0        0.12        0.17      0.17 o 
   2   3   0       11.89       12.60      0.32 o 
   3   3   0      253.27      289.96      6.51 o 
   4   3   0        6.72        7.47      0.34 o 
   5   3   0       94.98       93.35      3.44 o 
   6   3   0       10.97        9.94      0.55 o 
   7   3   0       51.22       52.00      2.31 o 
   8   3   0        1.69        1.24      0.56 o 
   9   3   0      148.74      138.00      4.00 o 
  10   3   0        8.31        7.70      1.17 o 
  11   3   0       22.21       19.95      1.00 o 
  12   3   0        3.39        3.54      0.73 o 
  13   3   0        0.82        1.02      0.96 o 
   0   4   0       22.39       18.72      1.76 o 
   1   4   0       55.70       61.36      0.78 o 
   2   4   0       96.64       96.42      1.61 o 
   3   4   0      132.13      137.20      4.02 o 
   4   4   0       25.02       22.68      1.07 o 
   5   4   0        0.92        0.61      0.31 o 
   6   4   0       19.48       16.07      1.77 o 
   7   4   0        3.78        4.68      0.52 o 
   8   4   0        1.61        1.16      0.73 o 
   9   4   0       85.33       77.72      3.46 o 
  10   4   0       26.37       25.68      1.33 o 
  11   4   0        5.86        5.33      0.73 o 
  12   4   0        0.24        0.23      0.80 o 
   1   5   0       36.69       32.49      0.99 o 
   2   5   0        8.85        8.55      0.48 o 
   3   5   0      431.40      396.58     13.48 o 
   4   5   0        8.48        8.59      0.54 o 
   5   5   0       37.24       37.02      0.99 o 
   6   5   0        0.90        1.11      0.41 o 
   7   5   0       50.13       47.84      2.94 o 
   8   5   0       13.15       13.37      0.75 o 
   9   5   0       26.07       24.42      1.70 o 
  10   5   0       15.07       11.69      0.87 o 
  11   5   0        0.02        0.23      0.61 o 
  12   5   0        1.04        1.36      0.64 o 
   0   6   0       60.75       49.75      1.56 o 
   1   6   0       15.60       15.28      0.65 o 
   2   6   0        0.30        0.40      0.40 o 
   3   6   0       33.95       32.75      1.82 o 
   4   6   0       11.84       11.48      0.73 o 
   5   6   0        2.45        2.84      0.47 o 
   6   6   0        1.54        2.01      0.67 o 
   7   6   0       69.77       71.57      4.87 o 
   8   6   0       51.26       48.02      3.90 o 
   9   6   0       34.99       29.29      2.77 o 
  10   6   0       15.95       14.53      1.36 o 
   1   7   0        0.16        0.24      0.50 o 
   2   7   0        2.64        2.64      0.53 o 
   3   7   0        1.47        1.35      0.52 o 
   4   7   0       13.24       14.54      1.45 o 
   5   7   0        3.09        2.98      0.64 o 
   6   7   0        4.03        2.65      0.67 o 
   7   7   0       14.61       15.09      1.02 o 
   8   7   0        8.56        8.79      0.95 o 
   9   7   0        8.46        7.94      0.85 o 
   0   8   0      136.37      131.30      3.10 o 
   1   8   0        0.77        1.70      0.69 o 
   2   8   0       26.31       25.77      1.11 o 
   3   8   0        0.03        0.57      0.69 o 
   4   8   0        4.46        5.12      0.76 o 
   5   8   0        0.10        0.36      0.69 o 
   6   8   0       20.84       20.32      1.12 o 
   7   8   0        0.01        0.68      0.79 o 
   1   9   0       24.92       27.78      1.37 o 
   2   9   0       20.89       21.06      1.25 o 
   3   9   0        0.63        0.75      0.89 o 
 -14   1   1        2.04        3.18      1.01 o 
 -13   1   1       12.71       12.99      1.81 o 
 -12   1   1        0.32        1.26      3.30 o 
 -11   1   1       30.29       30.65      1.59 o 
 -10   1   1       83.76       91.23      2.55 o 
  -9   1   1       68.91       76.16      1.95 o 
  -8   1   1       12.21       12.55      0.88 o 
  -7   1   1       26.04       29.34      1.02 o 
  -6   1   1       53.40       54.18      1.55 o 
  -5   1   1       42.37       46.55      1.59 o 
  -4   1   1        3.50        3.85      0.34 o 
  -3   1   1       14.74       14.93      1.04 o 
  -2   1   1      319.95      318.03     22.44 o 
  -1   1   1     5883.41     6325.59    845.75 o 
   0   1   1      373.81      427.47      4.55 o 
   1   1   1     4347.68     4696.51    135.11 o 
   2   1   1       97.92       97.60      2.50 o 
   3   1   1      335.48      371.13      2.11 o 
   4   1   1        4.46        8.27      1.50 o 
   5   1   1     1095.40     1092.90     47.06 o 
   6   1   1       35.59       40.52      1.36 o 
   7   1   1       25.34       29.64      0.99 o 
   8   1   1        1.03        0.16      0.51 o 
   9   1   1        1.47        1.78      0.62 o 
  10   1   1        0.07        0.73      0.73 o 
  11   1   1       28.61       25.59      2.01 o 
  12   1   1        4.12        2.78      1.13 o 
  13   1   1        1.67        1.95      1.11 o 
  14   1   1        1.61        1.63      1.15 o 
 -13   2   1        0.43        1.22      0.95 o 
 -12   2   1        1.07        0.96      0.96 o 
 -11   2   1        2.07        1.28      1.02 o 
 -10   2   1       61.40       67.73      2.08 o 
  -9   2   1      156.11      170.29      6.41 o 
  -8   2   1      357.60      386.97     16.74 o 
  -7   2   1        3.13        4.02      0.59 o 
  -6   2   1       18.35       21.57      1.20 o 
  -5   2   1      454.71      477.09     20.29 o 
  -4   2   1       66.49       63.87     10.12 o 
  -3   2   1      157.24      160.88     10.29 o 
  -2   2   1      714.65      765.48     52.85 o 
  -1   2   1     5652.15     5843.86    661.44 o 
   0   2   1       80.13       84.25      5.35 o 
   1   2   1     1215.89      946.67    124.14 o 
   2   2   1        9.26        9.80      1.51 o 
   3   2   1        9.62        8.51      0.46 o 
   4   2   1      135.14      140.98      1.56 o 
   5   2   1       44.24       40.96      1.29 o 
   6   2   1       65.65       67.08      4.01 o 
   7   2   1       17.53       18.30      1.10 o 
   8   2   1        0.64        1.28      0.67 o 
   9   2   1        2.38        1.66      0.74 o 
  10   2   1       10.43       12.25      1.07 o 
  11   2   1       51.25       47.29      2.93 o 
  12   2   1       13.80        9.33      1.41 o 
  13   2   1        9.78        6.99      1.81 o 
 -13   3   1        2.90        2.40      2.01 o 
 -12   3   1       18.14       18.51      1.52 o 
 -11   3   1       36.41       38.50      2.66 o 
 -10   3   1       17.45       16.44      1.33 o 
  -9   3   1       19.19       21.28      5.12 o 
  -8   3   1       73.94       79.32      3.61 o 
  -7   3   1       36.67       37.50      1.31 o 
  -6   3   1       59.51       64.83      5.06 o 
  -5   3   1       11.40       14.37      1.34 o 
  -4   3   1      982.21     1024.39     94.15 o 
  -3   3   1       14.09       12.88      1.97 o 
  -2   3   1       68.42       62.82      1.26 o 
  -1   3   1       31.74       30.47      1.09 o 
   0   3   1        9.85        9.45      0.59 o 
   1   3   1       10.82       10.02      0.94 o 
   2   3   1      123.57      138.47      9.47 o 
   3   3   1       32.16       34.80      0.98 o 
   4   3   1       12.80       13.05      0.68 o 
   5   3   1       21.75       20.31      0.87 o 
   6   3   1        5.15        4.61      0.52 o 
   7   3   1        0.64        0.73      0.48 o 
   8   3   1      118.81      111.72      2.66 o 
   9   3   1        3.27        3.68      0.82 o 
  10   3   1       37.93       36.20      1.64 o 
  11   3   1        0.96        0.99      0.94 o 
  12   3   1       16.97       18.13      1.43 o 
  13   3   1        0.40        1.48      1.48 o 
 -12   4   1       36.44       38.17      3.34 o 
 -11   4   1       10.98       11.72      1.50 o 
 -10   4   1        4.14        3.79      2.49 o 
  -9   4   1        0.33        0.16      1.09 o 
  -8   4   1       11.46       11.86      1.41 o 
  -7   4   1       46.96       53.36      3.37 o 
  -6   4   1       28.00       22.73      2.75 o 
  -5   4   1       19.62       17.82      2.73 o 
  -4   4   1        8.27        9.04      0.64 o 
  -3   4   1       56.79       56.35      2.07 o 
  -2   4   1       66.49       78.32      3.01 o 
  -1   4   1       15.27       13.23      0.79 o 
   0   4   1      101.00       77.92      1.61 o 
   1   4   1      350.21      356.39      3.02 o 
   2   4   1     1038.45     1085.11     17.12 o 
   3   4   1       20.95       19.56      1.68 o 
   4   4   1      273.44      308.14      6.57 o 
   5   4   1        7.56        7.42      0.71 o 
   6   4   1       26.55       23.37      1.04 o 
   7   4   1        5.53        3.87      0.80 o 
   8   4   1      648.06      670.82     31.87 o 
   9   4   1       61.64       60.30      4.42 o 
  10   4   1       40.62       39.61      1.72 o 
  11   4   1        1.10        1.28      0.97 o 
  12   4   1        0.06        0.66      0.93 o 
 -11   5   1        2.38        1.43      1.12 o 
 -10   5   1        5.00        3.93      1.14 o 
  -9   5   1        3.25        3.07      1.12 o 
  -8   5   1        9.59       11.72      1.71 o 
  -7   5   1        1.38        1.41      0.75 o 
  -6   5   1        4.94        4.71      1.87 o 
  -5   5   1        0.22        0.43      0.52 o 
  -4   5   1       24.24       21.91      0.99 o 
  -3   5   1        6.48        7.12      0.73 o 
  -2   5   1       15.08       13.85      0.87 o 
  -1   5   1        6.37        7.29      0.57 o 
   0   5   1        7.85        6.93      0.66 o 
   1   5   1        0.07        0.51      0.79 o 
   2   5   1        7.54        8.53      0.78 o 
   3   5   1       60.41       56.33      2.42 o 
   4   5   1       17.83       15.83      0.98 o 
   5   5   1        8.11        8.23      0.85 o 
   6   5   1       26.89       27.39      1.29 o 
   7   5   1       19.33       11.02      7.98 o 
   8   5   1        4.87        5.66      0.98 o 
   9   5   1       13.88       14.65      3.15 o 
  10   5   1        1.56        0.82      0.97 o 
  11   5   1        0.64        0.76      1.10 o 
 -10   6   1        0.95        2.28      1.77 o 
  -9   6   1       30.86       34.25      3.05 o 
  -8   6   1       33.57       37.89      1.94 o 
  -7   6   1       11.74       12.79      1.30 o 
  -6   6   1        0.01        0.10      0.74 o 
  -5   6   1        6.81        6.31      1.04 o 
  -4   6   1        0.06        0.72      0.94 o 
  -3   6   1       42.03       39.83      2.17 o 
  -2   6   1      103.89       91.10      2.18 o 
  -1   6   1       60.25       52.67      1.61 o 
   0   6   1        6.52        7.07      1.58 o 
   1   6   1        9.73        9.85      1.31 o 
   2   6   1      116.83      114.06      3.78 o 
   3   6   1       12.65       13.14      1.02 o 
   4   6   1        3.05        3.52      0.73 o 
   5   6   1       11.05       10.13      1.03 o 
   6   6   1        3.55        6.58      2.46 o 
   7   6   1        0.10        1.02      0.87 o 
   8   6   1      120.20      112.55     11.97 o 
   9   6   1       38.32       35.25      2.59 o 
  10   6   1        0.09        0.70      0.96 o 
  -9   7   1       27.81       30.73      5.72 o 
  -8   7   1        4.28        8.74      1.35 o 
  -7   7   1       38.58       38.54      4.69 o 
  -6   7   1        1.03        2.52      0.94 o 
  -5   7   1        1.00        0.36      0.89 o 
  -4   7   1       11.20       12.32      1.55 o 
  -3   7   1       50.85       53.95      1.95 o 
  -2   7   1       15.45       17.51      1.30 o 
  -1   7   1       72.47       65.52      2.03 o 
   0   7   1        9.06        9.51      0.98 o 
   1   7   1        6.56        6.13      0.90 o 
   2   7   1        7.63        8.09      0.88 o 
   3   7   1        1.57        1.70      0.84 o 
   4   7   1        0.94        0.15      0.97 o 
   5   7   1        5.20        5.04      1.15 o 
   6   7   1        0.94        1.80      0.82 o 
   7   7   1        1.49        3.03      0.87 o 
   8   7   1       12.16       11.92      3.46 o 
   9   7   1        0.88        0.33      1.03 o 
  -7   8   1        1.62        1.77      1.23 o 
  -6   8   1        0.08        0.43      1.14 o 
  -5   8   1        2.92        3.48      1.61 o 
  -4   8   1        0.99        1.96      0.98 o 
  -3   8   1        0.18        2.03      0.99 o 
  -2   8   1       16.21       13.44      1.66 o 
  -1   8   1      122.06      127.98      3.12 o 
   0   8   1       27.29       24.93      1.68 o 
   1   8   1        0.16        0.56      1.03 o 
   2   8   1        0.19        1.90      0.88 o 
   3   8   1        0.07        0.09      0.96 o 
   4   8   1        0.88        1.68      0.90 o 
   5   8   1        2.56        2.51      2.18 o 
   6   8   1       12.56       16.47      1.43 o 
   7   8   1        8.38        6.85      1.30 o 
  -3   9   1        2.39        2.66      1.24 o 
  -2   9   1        7.39        9.70      1.45 o 
  -1   9   1       58.13       57.37      5.11 o 
   0   9   1        4.16        4.16      1.39 o 
   1   9   1       39.92       43.04      4.74 o 
   2   9   1        0.37        0.58      1.16 o 
   3   9   1        2.05        3.37      1.11 o 
 -13   0   2        0.04        0.66      1.29 o 
 -12   0   2        0.05        0.85      1.43 o 
 -11   0   2        7.26        8.27      1.72 o 
 -10   0   2      558.06      615.24      7.81 o 
  -9   0   2      335.51      376.46      5.46 o 
  -8   0   2       86.58       86.81      2.78 o 
  -7   0   2        2.85        3.02      0.79 o 
  -6   0   2        0.00        0.17      0.46 o 
  -5   0   2       75.50       63.98      1.79 o 
  -4   0   2     1119.90     1164.86      6.30 o 
  -3   0   2      635.55      633.34      4.36 o 
  -2   0   2      726.61      731.58      4.57 o 
  -1   0   2      291.42      292.08      2.74 o 
   0   0   2      962.15     1048.19      5.41 o 
   1   0   2      134.37      134.64      1.89 o 
   2   0   2      986.85      989.92      5.26 o 
   3   0   2     1025.49     1037.16      5.51 o 
   4   0   2      179.92      181.47      2.37 o 
   5   0   2      269.02      295.97      3.28 o 
   6   0   2      580.63      633.49      5.22 o 
   7   0   2        0.12        0.10      0.56 o 
   8   0   2       55.58       62.30      2.21 o 
   9   0   2       53.85       59.82      2.40 o 
  10   0   2      173.70      156.28      4.30 o 
  11   0   2       25.90       28.01      2.20 o 
  12   0   2       51.03       49.20      3.21 o 
  13   0   2        1.05        3.77      1.86 o 
 -13   1   2        5.65        6.40      1.49 o 
 -12   1   2        1.86        2.80      0.93 o 
 -11   1   2        0.11        0.31      0.93 o 
 -10   1   2       27.56       30.10      1.53 o 
  -9   1   2       84.27       88.05      2.09 o 
  -8   1   2       30.98       33.22      2.32 o 
  -7   1   2       23.40       21.36      1.06 o 
  -6   1   2       46.19       47.00      1.75 o 
  -5   1   2      214.95      240.33      8.09 o 
  -4   1   2      349.66      364.24     13.94 o 
  -3   1   2      615.31      644.41     30.01 o 
  -2   1   2      778.11      760.73     22.24 o 
  -1   1   2      734.16      718.00     22.31 o 
   0   1   2     3420.04     3802.92    174.28 o 
   1   1   2      376.43      428.59     15.48 o 
   2   1   2       15.58       13.05      0.52 o 
   3   1   2       23.86       26.51      2.17 o 
   4   1   2      721.33      739.77      5.55 o 
   5   1   2        1.33        0.88      0.36 o 
   6   1   2       66.44       66.37      1.31 o 
   7   1   2       69.42       62.69      2.10 o 
   8   1   2        0.22        0.76      0.67 o 
   9   1   2       19.42       22.81      1.40 o 
  10   1   2        0.97        0.85      0.76 o 
  11   1   2        5.89        6.78      1.12 o 
  12   1   2        3.36        2.14      1.23 o 
  13   1   2        0.91        0.34      1.07 o 
 -13   2   2        3.41        5.01      2.12 o 
 -12   2   2        0.36        1.07      1.58 o 
 -11   2   2        2.10        4.49      0.92 o 
 -10   2   2       82.14       87.25      4.23 o 
  -9   2   2       91.81       93.91      2.21 o 
  -8   2   2        5.06        7.78      0.80 o 
  -7   2   2      103.60       97.68      4.82 o 
  -6   2   2      109.07      109.88      8.84 o 
  -5   2   2      145.49      158.46     16.53 o 
  -4   2   2      166.02      168.52     11.92 o 
  -3   2   2      232.03      283.29     28.56 o 
  -2   2   2      204.27      213.14      3.68 o 
  -1   2   2     2565.89     2698.47    180.51 o 
   0   2   2     3284.52     3222.43    220.96 o 
   1   2   2      304.23      324.22     20.90 o 
   2   2   2        4.96        3.73      0.51 o 
   3   2   2      137.07      142.70      1.61 o 
   4   2   2       10.82        8.05      0.59 o 
   5   2   2      136.45      143.26      2.15 o 
   6   2   2      206.94      222.79      9.74 o 
   7   2   2      172.87      177.98      8.62 o 
   8   2   2       13.85       15.09      0.97 o 
   9   2   2        6.41        6.99      0.84 o 
  10   2   2       17.53       17.37      1.28 o 
  11   2   2       14.90       14.52      1.31 o 
  12   2   2        1.53        1.67      1.09 o 
  13   2   2        0.02        0.61      1.09 o 
 -13   3   2       13.44       16.02      2.12 o 
 -12   3   2        4.17        3.82      1.31 o 
 -11   3   2        0.04        0.65      2.04 o 
 -10   3   2        0.90        0.25      0.89 o 
  -9   3   2        9.59        9.04      0.95 o 
  -8   3   2        0.94        0.64      0.62 o 
  -7   3   2       46.98       52.95      3.62 o 
  -6   3   2       25.32       38.90      7.76 o 
  -5   3   2        7.02        6.53      1.21 o 
  -4   3   2       94.42       90.03      6.12 o 
  -3   3   2      158.85      198.75     22.01 o 
  -2   3   2      110.12      150.07     20.16 o 
  -1   3   2      188.61      198.69     16.13 o 
   0   3   2      350.83      368.88     28.96 o 
   1   3   2      287.24      292.91     49.32 o 
   2   3   2        1.16        1.84      0.39 o 
   3   3   2      218.10      211.80      3.82 o 
   4   3   2       13.86       11.76      0.81 o 
   5   3   2        0.51        0.41      0.41 o 
   6   3   2        0.69        1.11      0.46 o 
   7   3   2      188.73      185.89      8.28 o 
   8   3   2        3.49        2.99      0.82 o 
   9   3   2       94.05      100.61      2.37 o 
  10   3   2        0.13        0.34      0.80 o 
  11   3   2        0.02        0.14      0.96 o 
  12   3   2        3.11        4.24      1.09 o 
  13   3   2        8.81       13.72      3.10 o 
 -12   4   2        2.46        4.42      1.03 o 
 -11   4   2       10.66        9.12      1.28 o 
 -10   4   2        1.43        2.59      1.16 o 
  -9   4   2        0.07        0.24      0.82 o 
  -8   4   2       14.97       17.26      1.11 o 
  -7   4   2       30.35       38.49      3.68 o 
  -6   4   2       41.35       38.64      4.07 o 
  -5   4   2        0.11        0.20      0.53 o 
  -4   4   2        3.12        3.28      1.35 o 
  -3   4   2       40.29       35.39      4.79 o 
  -2   4   2       21.92       21.92      1.72 o 
  -1   4   2      111.79      106.14      1.91 o 
   0   4   2      313.41      331.58      6.57 o 
   1   4   2      123.52      159.97     12.92 o 
   2   4   2       13.26       13.90      0.83 o 
   3   4   2       15.54       19.21      1.51 o 
   4   4   2        0.04        0.27      0.50 o 
   5   4   2        0.60        0.52      0.64 o 
   6   4   2        3.04        2.42      0.67 o 
   7   4   2       90.87       86.29      5.14 o 
   8   4   2       57.35       59.39      6.28 o 
   9   4   2       10.44       10.18      1.31 o 
  10   4   2        1.17        2.00      0.92 o 
  11   4   2        0.01        1.19      0.88 o 
  12   4   2        1.40        1.68      1.09 o 
 -11   5   2        3.51        5.72      1.17 o 
 -10   5   2        0.94        2.15      1.00 o 
  -9   5   2        0.04        0.87      0.90 o 
  -8   5   2       20.85       19.90      2.01 o 
  -7   5   2        3.51        2.49      1.41 o 
  -6   5   2       13.67       10.43      1.63 o 
  -5   5   2       41.95       39.01      5.89 o 
  -4   5   2        0.00        0.39      0.57 o 
  -3   5   2        0.20        0.03      0.72 o 
  -2   5   2       26.70       21.18      1.57 o 
  -1   5   2        0.81        0.61      0.54 o 
   0   5   2        9.60        9.28      0.79 o 
   1   5   2       11.47       12.42      0.83 o 
   2   5   2       17.64       16.46      1.00 o 
   3   5   2       89.17       97.28      4.87 o 
   4   5   2        0.05        0.59      0.55 o 
   5   5   2        0.73        1.69      0.60 o 
   6   5   2        8.51        9.78      0.97 o 
   7   5   2      340.11      347.75     21.03 o 
   8   5   2        0.00        2.69      1.90 o 
   9   5   2      200.99      202.41     14.43 o 
  10   5   2        1.62        2.05      1.07 o 
  11   5   2        0.44        0.47      1.12 o 
 -10   6   2        0.21        0.05      2.07 o 
  -9   6   2        3.03        2.45      1.15 o 
  -8   6   2        4.96        3.75      1.10 o 
  -7   6   2        1.42        0.89      0.90 o 
  -6   6   2        8.21        9.22      1.76 o 
  -5   6   2       17.46       19.06      1.90 o 
  -4   6   2        4.52        3.63      0.76 o 
  -3   6   2        0.09        1.64      0.67 o 
  -2   6   2      182.79      182.88      3.10 o 
  -1   6   2        6.66        6.26      1.15 o 
   0   6   2       97.16       93.28      2.23 o 
   1   6   2        8.16        7.85      0.82 o 
   2   6   2       29.48       26.14      1.35 o 
   3   6   2       89.07       89.13      3.33 o 
   4   6   2        0.01        0.46      1.01 o 
   5   6   2        1.89        2.17      0.71 o 
   6   6   2        2.30        2.88      0.90 o 
   7   6   2        9.60       10.45      1.10 o 
   8   6   2        4.47        3.66      1.14 o 
   9   6   2       12.53       11.30      1.26 o 
  10   6   2        4.29        3.31      1.11 o 
  -8   7   2        3.76        4.69      1.26 o 
  -7   7   2       10.90       11.15      1.72 o 
  -6   7   2       15.19       14.52      4.47 o 
  -5   7   2        3.17        2.82      0.94 o 
  -4   7   2       23.79       21.43      3.06 o 
  -3   7   2       66.73       69.29      5.04 o 
  -2   7   2       83.76       86.03      7.01 o 
  -1   7   2       10.32       11.59      1.14 o 
   0   7   2       78.20       79.64      7.10 o 
   1   7   2        1.07        1.15      1.20 o 
   2   7   2        8.01        7.89      0.98 o 
   3   7   2        4.26        5.08      1.14 o 
   4   7   2       35.52       39.41      1.79 o 
   5   7   2        5.73        8.06      1.30 o 
   6   7   2        0.03        1.26      0.90 o 
   7   7   2        0.82        0.33      1.17 o 
   8   7   2        0.11        0.39      0.97 o 
  -6   8   2        0.23        1.08      1.91 o 
  -5   8   2        0.60        0.89      1.09 o 
  -4   8   2       16.98       18.61      2.74 o 
  -3   8   2        0.28        0.56      1.09 o 
  -2   8   2       36.45       36.37      2.00 o 
  -1   8   2        0.01        0.11      0.92 o 
   0   8   2       29.81       25.36      1.75 o 
   1   8   2        3.21        2.66      1.00 o 
   2   8   2        1.85        3.39      1.23 o 
   3   8   2        0.12        1.34      0.92 o 
   4   8   2       15.09       16.58      1.38 o 
   5   8   2        0.22        1.11      1.11 o 
   6   8   2        3.76        4.35      1.17 o 
  -1   9   2        0.01        1.15      1.15 o 
   0   9   2        0.07        0.56      1.39 o 
   1   9   2        0.60        0.93      1.11 o 
 -13   1   3        0.64        1.47      0.90 o 
 -12   1   3        3.81        3.48      1.17 o 
 -11   1   3      133.22      131.16      8.33 o 
 -10   1   3       45.76       43.26      1.94 o 
  -9   1   3      180.26      193.58      7.77 o 
  -8   1   3       33.84       37.02      1.37 o 
  -7   1   3        2.28        1.52      0.51 o 
  -6   1   3       13.03       13.12      0.78 o 
  -5   1   3      484.63      488.02     25.70 o 
  -4   1   3      355.46      382.88     18.30 o 
  -3   1   3       56.02       54.90      1.50 o 
  -2   1   3        0.68        0.06      0.34 o 
  -1   1   3        3.85        3.05      0.44 o 
   0   1   3       30.81       28.51      0.93 o 
   1   1   3        0.24        0.36      0.40 o 
   2   1   3       57.94       60.57      2.38 o 
   3   1   3       11.38       10.53      0.55 o 
   4   1   3       96.47       87.77      1.75 o 
   5   1   3       59.37       63.82      1.31 o 
   6   1   3        1.01        1.09      0.43 o 
   7   1   3        1.77        1.48      0.54 o 
   8   1   3        4.26        3.51      0.84 o 
   9   1   3       12.20       13.69      0.93 o 
  10   1   3        0.19        0.48      0.89 o 
  11   1   3       54.87       54.15      2.18 o 
  12   1   3        0.13        0.54      1.07 o 
  13   1   3        2.30        3.43      1.19 o 
 -13   2   3        2.72        3.79      1.78 o 
 -12   2   3        0.50        0.88      1.53 o 
 -11   2   3       25.43       26.85      1.95 o 
 -10   2   3        2.05        2.80      1.28 o 
  -9   2   3        8.54        8.79      0.96 o 
  -8   2   3       17.84       17.90      3.07 o 
  -7   2   3        8.14        9.38      0.75 o 
  -6   2   3       17.66       14.62      1.17 o 
  -5   2   3        3.75        4.99      0.56 o 
  -4   2   3       79.78       78.72      8.35 o 
  -3   2   3       33.09       35.25      1.66 o 
  -2   2   3      187.93      185.74      2.19 o 
  -1   2   3      225.22      216.36      2.33 o 
   0   2   3      165.74      187.64      2.07 o 
   1   2   3      101.61       93.18      3.87 o 
   2   2   3      493.79      579.15     17.87 o 
   3   2   3      174.56      195.53      2.04 o 
   4   2   3       30.06       27.15      1.04 o 
   5   2   3      174.27      162.88      7.17 o 
   6   2   3       72.07       64.19      1.51 o 
   7   2   3        6.19        5.73      0.78 o 
   8   2   3      103.71      102.11      3.91 o 
   9   2   3       21.25       20.88      1.16 o 
  10   2   3        0.73        0.05      1.04 o 
  11   2   3        6.26        3.96      1.29 o 
  12   2   3        0.17        1.30      1.84 o 
  13   2   3        1.39        0.40      1.66 o 
 -12   3   3        2.25        3.98      1.08 o 
 -11   3   3        0.36        1.10      1.58 o 
 -10   3   3        0.67        1.35      1.06 o 
  -9   3   3       18.22       19.74      3.26 o 
  -8   3   3       14.69       15.77      1.22 o 
  -7   3   3        0.21        0.25      0.56 o 
  -6   3   3        4.47        2.93      0.74 o 
  -5   3   3       42.52       39.26      4.77 o 
  -4   3   3        1.70        1.64      0.45 o 
  -3   3   3        3.97        5.86      1.96 o 
  -2   3   3      705.68      743.03     54.74 o 
  -1   3   3     1000.91      999.32     30.27 o 
   0   3   3      222.83      211.30      2.95 o 
   1   3   3      336.81      383.61     16.54 o 
   2   3   3      242.39      306.08     16.32 o 
   3   3   3       22.35       23.83      0.96 o 
   4   3   3      123.94      132.76      2.11 o 
   5   3   3      194.43      188.96      6.33 o 
   6   3   3      247.09      246.38     11.57 o 
   7   3   3       14.88       15.86      1.02 o 
   8   3   3      208.66      203.72      3.21 o 
   9   3   3        0.81        0.41      0.94 o 
  10   3   3        1.27        1.61      0.89 o 
  11   3   3        1.31        0.12      1.11 o 
  12   3   3        4.22        8.34      2.65 o 
 -12   4   3       18.10       17.39      1.99 o 
 -11   4   3        7.87        5.35      2.25 o 
 -10   4   3        3.43        1.84      1.06 o 
  -9   4   3        4.85        7.15      1.02 o 
  -8   4   3       45.60       37.35      2.92 o 
  -7   4   3       32.92       31.47      4.60 o 
  -6   4   3       93.38       88.38      8.84 o 
  -5   4   3        0.26        0.39      0.60 o 
  -4   4   3       39.35       37.01      2.43 o 
  -3   4   3       12.65       15.33      1.35 o 
  -2   4   3      532.17      554.72     61.58 o 
  -1   4   3      463.34      523.41     62.34 o 
   0   4   3       60.54       67.08      4.05 o 
   1   4   3        7.28        5.24      0.72 o 
   2   4   3       30.71       35.50      1.59 o 
   3   4   3       22.99       20.66      1.09 o 
   4   4   3       46.57       49.52      1.52 o 
   5   4   3       17.82       19.09      1.00 o 
   6   4   3       26.65       23.13      1.16 o 
   7   4   3       18.60       18.75      1.20 o 
   8   4   3      202.35      206.26     14.87 o 
   9   4   3        0.20        0.97      0.97 o 
  10   4   3        0.26        0.23      0.98 o 
  11   4   3       11.34       12.06      1.62 o 
 -11   5   3        1.42        2.01      0.99 o 
 -10   5   3        1.35        1.03      1.03 o 
  -9   5   3        1.45        1.75      1.86 o 
  -8   5   3        1.16        0.92      0.92 o 
  -7   5   3        4.39        1.59      0.80 o 
  -6   5   3        0.36        0.14      0.71 o 
  -5   5   3        5.39        5.49      0.72 o 
  -4   5   3       12.23       11.44      1.07 o 
  -3   5   3       37.07       40.60      5.26 o 
  -2   5   3        7.33        6.19      1.06 o 
  -1   5   3       45.18       41.92      1.49 o 
   0   5   3        0.15        0.01      0.68 o 
   1   5   3        8.76       11.74      1.43 o 
   2   5   3       23.87       26.34      1.56 o 
   3   5   3        0.01        0.12      0.60 o 
   4   5   3       13.00       13.23      1.02 o 
   5   5   3        4.26        5.77      0.84 o 
   6   5   3        3.33        5.30      0.86 o 
   7   5   3       11.00       11.70      2.08 o 
   8   5   3       17.70       16.78      1.40 o 
   9   5   3        2.67        3.40      1.56 o 
  10   5   3        6.34        7.57      1.26 o 
  11   5   3        1.09        3.20      1.00 o 
  -9   6   3        3.12        5.02      0.96 o 
  -8   6   3       32.64       29.86      4.04 o 
  -7   6   3       28.52       30.21      6.86 o 
  -6   6   3        0.01        0.71      0.74 o 
  -5   6   3        1.26        0.66      0.85 o 
  -4   6   3        1.18        1.45      0.76 o 
  -3   6   3       12.25       12.73      1.15 o 
  -2   6   3      106.20      101.98      7.10 o 
  -1   6   3      255.64      245.10      3.70 o 
   0   6   3        7.04        8.91      1.15 o 
   1   6   3       14.32       15.69      1.14 o 
   2   6   3       10.67       10.93      1.01 o 
   3   6   3       32.64       31.09      1.49 o 
   4   6   3        0.02        0.54      0.87 o 
   5   6   3       18.54       17.84      1.34 o 
   6   6   3        0.70        1.67      0.87 o 
   7   6   3       50.52       51.91      2.11 o 
   8   6   3       76.76       79.83      6.02 o 
   9   6   3        0.06        0.23      1.03 o 
  -8   7   3        0.04        0.08      1.04 o 
  -7   7   3        0.01        0.23      0.96 o 
  -6   7   3        0.19        0.15      1.13 o 
  -5   7   3        2.14        2.68      0.95 o 
  -4   7   3        1.80        1.09      0.95 o 
  -3   7   3       23.31       24.41      1.71 o 
  -2   7   3       13.78       15.19      1.44 o 
  -1   7   3       65.56       69.26      2.62 o 
   0   7   3        1.25        2.69      0.97 o 
   1   7   3       16.43       16.25      1.30 o 
   2   7   3       11.31       10.74      1.42 o 
   3   7   3        0.76        0.01      1.27 o 
   4   7   3        6.60        6.94      1.14 o 
   5   7   3       15.01       13.69      1.36 o 
   6   7   3       14.82       16.94      1.51 o 
   7   7   3        7.48        8.07      1.35 o 
   8   7   3       25.55       25.98      4.17 o 
  -5   8   3        0.16        1.64      1.64 o 
  -4   8   3        0.31        0.40      1.13 o 
  -3   8   3       19.88       22.77      1.81 o 
  -2   8   3       18.47       22.31      1.53 o 
  -1   8   3        5.09        5.11      2.15 o 
   0   8   3        0.13        0.56      1.24 o 
   1   8   3       14.24       13.54      1.65 o 
   2   8   3       14.10       13.30      1.41 o 
   3   8   3        7.83        5.51      1.33 o 
   4   8   3        0.05        1.25      1.00 o 
   5   8   3        8.14        9.65      1.89 o 
 -12   0   4        2.77        3.08      1.47 o 
 -11   0   4        5.72        4.98      1.71 o 
 -10   0   4      177.26      189.47      5.00 o 
  -9   0   4       93.36      104.21      3.42 o 
  -8   0   4        0.11        1.64      0.85 o 
  -7   0   4       30.01       26.84      1.63 o 
  -6   0   4      117.51      116.61      3.02 o 
  -5   0   4       45.93       43.55      2.06 o 
  -4   0   4      764.12      772.17      6.73 o 
  -3   0   4      234.13      249.50      3.73 o 
  -2   0   4      201.71      184.40      3.20 o 
  -1   0   4       41.48       39.13      1.59 o 
   0   0   4      371.79      395.44      4.59 o 
   1   0   4      727.24      785.62      6.26 o 
   2   0   4      119.99      128.97      2.79 o 
   3   0   4        4.57        4.65      0.71 o 
   4   0   4      229.03      219.89      3.46 o 
   5   0   4        5.37        4.90      0.86 o 
   6   0   4       72.00       76.20      2.36 o 
   7   0   4       96.15       97.57      2.95 o 
   8   0   4       13.14       12.04      1.52 o 
   9   0   4        4.61        4.23      1.37 o 
  10   0   4       34.12       39.19      2.45 o 
  11   0   4        6.86        9.69      1.83 o 
  12   0   4        0.44        0.13      1.75 o 
 -12   1   4       10.16        9.73      1.30 o 
 -11   1   4        0.03        0.55      1.15 o 
 -10   1   4       74.76       78.11      8.27 o 
  -9   1   4        0.06        0.52      0.85 o 
  -8   1   4       22.39       24.25      2.10 o 
  -7   1   4        5.68        7.09      1.45 o 
  -6   1   4       52.38       53.27      4.13 o 
  -5   1   4        0.98        0.05      0.56 o 
  -4   1   4       14.67       17.58      1.10 o 
  -3   1   4       77.59       65.55      2.81 o 
  -2   1   4       39.37       35.50      1.19 o 
  -1   1   4      136.81      133.17      3.07 o 
   0   1   4      125.14      135.19      2.19 o 
   1   1   4       74.85       80.62      1.61 o 
   2   1   4      108.00      103.95      1.70 o 
   3   1   4       99.49       94.62      1.64 o 
   4   1   4        0.07        0.22      0.37 o 
   5   1   4       57.39       53.29      1.31 o 
   6   1   4       64.92       59.06      1.50 o 
   7   1   4      214.33      196.79      3.93 o 
   8   1   4        6.06        7.05      1.10 o 
   9   1   4       34.76       37.19      4.87 o 
  10   1   4       24.55       24.62      1.55 o 
  11   1   4        0.02        0.70      0.97 o 
  12   1   4        7.75       10.39      1.49 o 
 -12   2   4        0.28        0.41      1.00 o 
 -11   2   4        7.45        8.19      1.25 o 
 -10   2   4       62.96       69.79      4.73 o 
  -9   2   4       15.75       14.58      1.40 o 
  -8   2   4        2.71        2.76      0.69 o 
  -7   2   4        0.12        0.05      0.69 o 
  -6   2   4        4.57        3.38      0.66 o 
  -5   2   4       33.18       31.69      4.14 o 
  -4   2   4       88.56       77.64      5.21 o 
  -3   2   4       66.45       62.81      4.41 o 
  -2   2   4       11.23        9.22      0.78 o 
  -1   2   4      159.26      162.23      4.82 o 
   0   2   4      244.87      273.51      2.83 o 
   1   2   4      188.04      209.26      2.43 o 
   2   2   4       49.48       52.81      1.13 o 
   3   2   4       28.72       29.46      0.99 o 
   4   2   4        7.93        6.92      1.33 o 
   5   2   4        7.57        7.40      0.65 o 
   6   2   4      143.83      136.14      2.26 o 
   7   2   4      280.60      270.86      8.53 o 
   8   2   4        0.41        0.36      0.74 o 
   9   2   4        0.20        0.85      1.52 o 
  10   2   4       31.01       35.78      1.73 o 
  11   2   4        4.10        5.48      1.64 o 
  12   2   4        0.28        0.80      2.11 o 
 -12   3   4       11.26        9.71      1.15 o 
 -11   3   4        0.00        1.07      1.08 o 
 -10   3   4        9.38       11.37      1.62 o 
  -9   3   4        4.43        4.10      0.86 o 
  -8   3   4       11.72       10.11      0.97 o 
  -7   3   4       17.14       14.06      1.24 o 
  -6   3   4        1.96        2.40      0.65 o 
  -5   3   4       20.40       18.68      1.09 o 
  -4   3   4        2.77        4.19      0.99 o 
  -3   3   4      165.00      148.46      5.91 o 
  -2   3   4       74.81       70.54      1.77 o 
  -1   3   4      293.18      299.47      7.33 o 
   0   3   4       23.44       23.36      1.03 o 
   1   3   4       18.92       20.61      1.07 o 
   2   3   4        8.59        6.84      0.75 o 
   3   3   4       56.71       54.02      1.49 o 
   4   3   4       29.74       33.55      2.20 o 
   5   3   4       62.13       59.12      1.55 o 
   6   3   4        1.17        1.12      0.78 o 
   7   3   4       89.73       80.57      3.24 o 
   8   3   4        0.26        0.02      0.82 o 
   9   3   4       11.23       12.53      1.17 o 
  10   3   4        3.31        3.64      1.63 o 
  11   3   4        3.47        4.61      2.50 o 
 -11   4   4        0.50        0.20      0.97 o 
 -10   4   4       13.20       12.51      1.26 o 
  -9   4   4        7.35        5.35      1.11 o 
  -8   4   4       11.79        9.10      1.10 o 
  -7   4   4        1.77        2.87      0.79 o 
  -6   4   4        0.27        0.95      0.62 o 
  -5   4   4        3.66        4.31      1.83 o 
  -4   4   4        2.94        3.22      0.65 o 
  -3   4   4        3.39        4.00      1.07 o 
  -2   4   4       62.98       63.81      1.77 o 
  -1   4   4      151.97      126.05      2.37 o 
   0   4   4       29.63       28.90      1.53 o 
   1   4   4        2.31        3.63      0.70 o 
   2   4   4        4.84        6.43      0.79 o 
   3   4   4        0.01        0.42      0.54 o 
   4   4   4        1.68        2.40      0.74 o 
   5   4   4       14.90       14.80      1.07 o 
   6   4   4       41.29       38.68      1.56 o 
   7   4   4       24.54       23.22      3.49 o 
   8   4   4        0.11        1.45      1.83 o 
   9   4   4        1.06        1.42      1.03 o 
  10   4   4        6.29        6.57      2.37 o 
  11   4   4        0.54        0.46      1.13 o 
 -10   5   4        4.34        5.03      1.04 o 
  -9   5   4       17.21       14.59      2.13 o 
  -8   5   4        0.00        1.67      1.07 o 
  -7   5   4       35.46       33.67      3.09 o 
  -6   5   4       13.32       10.73      2.61 o 
  -5   5   4        7.08        7.70      0.82 o 
  -4   5   4        2.50        2.50      0.97 o 
  -3   5   4      341.97      377.42     54.78 o 
  -2   5   4      272.07      290.56     40.15 o 
  -1   5   4      319.32      322.16      3.90 o 
   0   5   4      149.01      158.87      6.07 o 
   1   5   4        0.73        0.16      0.70 o 
   2   5   4        1.29        1.95      0.73 o 
   3   5   4       48.95       51.44      1.78 o 
   4   5   4       64.84       61.14      1.91 o 
   5   5   4        1.24        5.25      2.34 o 
   6   5   4        0.51        1.50      0.75 o 
   7   5   4        0.10        1.83      0.79 o 
   8   5   4        3.48        2.80      1.22 o 
   9   5   4        0.11        0.52      0.82 o 
  10   5   4        1.48        1.43      1.16 o 
  -9   6   4        0.13        1.06      1.06 o 
  -8   6   4        0.16        1.20      1.20 o 
  -7   6   4        8.88        8.48      1.23 o 
  -6   6   4        0.00        0.87      0.87 o 
  -5   6   4        9.17        8.83      1.15 o 
  -4   6   4        0.38        1.12      1.68 o 
  -3   6   4        6.61        9.42      1.11 o 
  -2   6   4       18.85       21.61      4.31 o 
  -1   6   4        0.11        0.20      1.35 o 
   0   6   4        1.11        0.83      0.94 o 
   1   6   4        0.13        2.24      1.08 o 
   2   6   4        3.85        6.29      1.29 o 
   3   6   4       10.00        9.42      1.25 o 
   4   6   4       21.18       22.74      1.45 o 
   5   6   4        1.10        2.66      0.90 o 
   6   6   4       13.15       13.69      1.33 o 
   7   6   4       14.19       17.02      1.40 o 
   8   6   4       24.52       27.30      1.77 o 
  -7   7   4        0.45        0.32      1.93 o 
  -6   7   4        4.40        6.88      1.25 o 
  -5   7   4        3.25        5.18      1.06 o 
  -4   7   4        1.81        0.86      1.12 o 
  -3   7   4        4.54        3.79      1.11 o 
  -2   7   4        1.96        1.99      1.07 o 
  -1   7   4        0.04        0.41      0.99 o 
   0   7   4        2.41        0.41      1.11 o 
   1   7   4        0.77        3.02      0.92 o 
   2   7   4       25.52       25.66      1.69 o 
   3   7   4        0.56        1.35      0.97 o 
   4   7   4       13.57       12.63      1.38 o 
   5   7   4        0.35        0.30      1.07 o 
   6   7   4       15.58       18.58      1.68 o 
   7   7   4       29.78       34.84      2.13 o 
  -4   8   4        5.92        7.08      1.71 o 
  -3   8   4        5.40        7.74      1.42 o 
  -2   8   4        1.27        1.25      1.23 o 
  -1   8   4        0.04        0.50      1.07 o 
   0   8   4        1.68        2.42      1.11 o 
   1   8   4        1.67        2.00      1.13 o 
   2   8   4        9.93        9.09      1.51 o 
   3   8   4        5.12        5.66      1.20 o 
 -12   1   5        0.78        0.40      1.04 o 
 -11   1   5        9.22        7.07      1.29 o 
 -10   1   5        5.38        8.08      1.02 o 
  -9   1   5        0.60        0.10      0.86 o 
  -8   1   5        1.90        1.44      0.74 o 
  -7   1   5        0.21        0.66      1.38 o 
  -6   1   5        2.33        2.66      0.64 o 
  -5   1   5       96.51       89.93      5.28 o 
  -4   1   5       29.15       27.63      1.21 o 
  -3   1   5        0.24        0.18      0.75 o 
  -2   1   5       21.75       17.65      1.03 o 
  -1   1   5       68.84       68.71      2.24 o 
   0   1   5       42.44       43.02      1.43 o 
   1   1   5      183.73      209.91      2.75 o 
   2   1   5       46.92       50.56      1.39 o 
   3   1   5       55.44       50.58      1.96 o 
   4   1   5        1.35        0.17      0.98 o 
   5   1   5      140.28      124.68      5.60 o 
   6   1   5      222.49      203.26      3.64 o 
   7   1   5       52.97       50.50      1.83 o 
   8   1   5       64.87       65.25      1.97 o 
   9   1   5        3.66        6.07      0.98 o 
  10   1   5        0.12        0.75      1.03 o 
  11   1   5        0.27        0.47      1.12 o 
 -11   2   5       36.90       32.48      4.82 o 
 -10   2   5        0.09        1.08      1.08 o 
  -9   2   5       24.87       24.95      1.47 o 
  -8   2   5        5.04        5.12      0.84 o 
  -7   2   5        6.46        6.93      0.92 o 
  -6   2   5        2.50        1.43      1.21 o 
  -5   2   5      135.24      127.64      4.42 o 
  -4   2   5        0.72        1.53      0.61 o 
  -3   2   5        4.90        4.47      0.66 o 
  -2   2   5        7.45        8.27      0.71 o 
  -1   2   5        4.51        2.79      1.25 o 
   0   2   5       11.45       11.31      0.82 o 
   1   2   5        3.13        2.22      0.83 o 
   2   2   5        7.71        6.55      0.67 o 
   3   2   5       16.81       18.77      0.84 o 
   4   2   5       15.70       17.29      0.80 o 
   5   2   5       17.86       15.02      0.90 o 
   6   2   5       36.79       31.31      1.29 o 
   7   2   5       77.47       73.72      6.40 o 
   8   2   5       63.84       62.58      1.99 o 
   9   2   5        2.46        2.20      0.93 o 
  10   2   5        0.72        1.81      1.09 o 
  11   2   5        9.11       11.14      1.53 o 
 -11   3   5       42.21       41.01      1.98 o 
 -10   3   5        0.10        2.64      2.25 o 
  -9   3   5       22.72       25.55      1.68 o 
  -8   3   5       14.58       11.49      1.73 o 
  -7   3   5        4.57        4.12      0.76 o 
  -6   3   5       39.97       35.71      3.28 o 
  -5   3   5       40.30       36.18      2.10 o 
  -4   3   5       75.83       73.35      3.24 o 
  -3   3   5       28.98       26.43      2.60 o 
  -2   3   5      104.03      106.84      3.32 o 
  -1   3   5       23.67       23.07      1.22 o 
   0   3   5        6.85        5.97      0.78 o 
   1   3   5       26.17       26.79      1.20 o 
   2   3   5        8.59        9.32      0.81 o 
   3   3   5        0.01        0.47      0.66 o 
   4   3   5       12.68       14.38      0.96 o 
   5   3   5        2.23        2.06      0.92 o 
   6   3   5        0.11        0.38      0.65 o 
   7   3   5        0.11        0.22      1.58 o 
   8   3   5        2.98        2.61      0.94 o 
   9   3   5       14.38       13.38      1.34 o 
  10   3   5       16.60       20.67      1.65 o 
  11   3   5        5.22        2.89      1.20 o 
 -10   4   5        1.15        2.12      0.89 o 
  -9   4   5        1.68        1.93      0.95 o 
  -8   4   5       21.18       21.15      2.66 o 
  -7   4   5        9.83       11.04      1.06 o 
  -6   4   5        0.02        0.72      0.72 o 
  -5   4   5        1.59        1.64      1.76 o 
  -4   4   5       54.87       53.91      3.66 o 
  -3   4   5        4.05        4.78      1.00 o 
  -2   4   5      543.38      554.80     17.55 o 
  -1   4   5      159.04      155.49      2.88 o 
   0   4   5       23.36       22.42      1.31 o 
   1   4   5        2.42        2.90      0.71 o 
   2   4   5       46.19       45.98      1.67 o 
   3   4   5       23.04       25.04      1.50 o 
   4   4   5       95.92       95.84      4.07 o 
   5   4   5       73.90       75.19      2.49 o 
   6   4   5       11.71       12.06      1.08 o 
   7   4   5        0.15        0.78      0.78 o 
   8   4   5        1.28        0.38      0.96 o 
   9   4   5        9.67       13.75      1.49 o 
  10   4   5        0.10        1.04      1.04 o 
  -9   5   5        0.27        0.92      2.22 o 
  -8   5   5        1.56        1.87      0.93 o 
  -7   5   5        0.26        0.65      0.81 o 
  -6   5   5        8.94        5.98      2.42 o 
  -5   5   5        0.00        0.02      0.74 o 
  -4   5   5        1.37        2.33      0.95 o 
  -3   5   5       13.61       15.91      1.31 o 
  -2   5   5       31.86       23.81      3.28 o 
  -1   5   5        1.03        2.25      2.35 o 
   0   5   5       25.16       23.29      1.47 o 
   1   5   5       14.18       14.43      1.63 o 
   2   5   5        0.00        0.97      0.97 o 
   3   5   5       13.29       12.54      1.59 o 
   4   5   5        7.32        6.91      1.11 o 
   5   5   5        0.60        0.83      0.96 o 
   6   5   5        0.82        0.71      0.93 o 
   7   5   5        0.05        0.64      0.86 o 
   8   5   5        0.04        0.18      0.90 o 
   9   5   5        2.26        1.41      1.14 o 
  -7   6   5        1.86        3.37      1.80 o 
  -6   6   5        1.59        1.20      0.93 o 
  -5   6   5        3.04        2.49      1.07 o 
  -4   6   5        0.12        0.93      0.97 o 
  -3   6   5        9.20       13.10      3.13 o 
  -2   6   5      123.57      122.82      8.79 o 
  -1   6   5       22.31       25.73      3.08 o 
   0   6   5        4.90        4.65      1.11 o 
   1   6   5        3.33        2.48      1.13 o 
   2   6   5        0.51        1.56      0.96 o 
   3   6   5        2.52        1.42      0.97 o 
   4   6   5       25.38       30.30      2.52 o 
   5   6   5        9.73        7.71      1.90 o 
   6   6   5        0.00        0.62      0.97 o 
   7   6   5        7.09        5.34      1.27 o 
  -5   7   5        9.27       12.65      3.75 o 
  -4   7   5       13.71       11.68      1.42 o 
  -3   7   5        1.37        1.86      1.12 o 
  -2   7   5       24.66       26.51      5.35 o 
  -1   7   5        3.71        3.66      1.67 o 
   0   7   5        5.31        6.84      2.19 o 
   1   7   5        0.10        1.00      2.76 o 
   2   7   5        0.00        1.14      1.14 o 
   3   7   5        3.62        3.49      1.29 o 
   4   7   5        2.16        2.21      1.10 o 
   5   7   5        1.35        0.25      1.16 o 
 -11   0   6        0.20        0.13      1.48 o 
 -10   0   6        0.01        0.00      1.27 o 
  -9   0   6       19.74       23.51      2.31 o 
  -8   0   6        2.03        4.83      1.28 o 
  -7   0   6        0.94        0.39      1.26 o 
  -6   0   6       21.39       21.01      2.42 o 
  -5   0   6        1.92        2.91      1.06 o 
  -4   0   6       14.81       16.56      1.65 o 
  -3   0   6        5.09        5.38      1.47 o 
  -2   0   6        5.65        8.03      1.22 o 
  -1   0   6       67.16       74.96      2.82 o 
   0   0   6      214.32      232.28      4.91 o 
   1   0   6       82.48       80.43      2.87 o 
   2   0   6       23.75       29.52      1.76 o 
   3   0   6        3.50        3.67      1.12 o 
   4   0   6       44.73       42.41      2.12 o 
   5   0   6       21.51       17.75      1.61 o 
   6   0   6      524.61      524.38      7.51 o 
   7   0   6      253.29      248.05      5.42 o 
   8   0   6       24.26       20.22      2.13 o 
   9   0   6        1.15        3.70      1.27 o 
  10   0   6        2.52        3.73      1.03 o 
 -10   1   6        0.08        0.34      0.84 o 
  -9   1   6        0.68        1.31      0.85 o 
  -8   1   6        0.11        2.34      0.92 o 
  -7   1   6        6.35        6.35      1.43 o 
  -6   1   6       19.70       19.28      1.25 o 
  -5   1   6        0.10        0.04      0.70 o 
  -4   1   6        2.73        2.34      0.76 o 
  -3   1   6       63.03       64.21      1.86 o 
  -2   1   6        1.55        1.57      0.69 o 
  -1   1   6       11.61       10.67      0.96 o 
   0   1   6       47.92       48.38      1.62 o 
   1   1   6        3.07        3.24      0.69 o 
   2   1   6       43.13       39.07      1.43 o 
   3   1   6        1.46        0.34      0.64 o 
   4   1   6        0.32        0.01      0.60 o 
   5   1   6        1.84        1.85      0.66 o 
   6   1   6        0.44        0.54      0.82 o 
   7   1   6        0.66        0.58      1.28 o 
   8   1   6        0.47        0.33      0.83 o 
   9   1   6        3.92        2.38      1.73 o 
  10   1   6        0.04        0.50      1.03 o 
 -10   2   6       38.74       38.86      1.91 o 
  -9   2   6       19.00       18.21      1.49 o 
  -8   2   6        2.01        3.26      0.76 o 
  -7   2   6       10.65        9.45      1.16 o 
  -6   2   6       18.30       16.59      2.84 o 
  -5   2   6        0.26        0.65      0.68 o 
  -4   2   6       44.13       42.05      1.64 o 
  -3   2   6      242.19      248.76      3.47 o 
  -2   2   6       34.08       29.99      1.53 o 
  -1   2   6       13.63       14.33      1.78 o 
   0   2   6       28.96       29.49      1.43 o 
   1   2   6        2.75        2.64      0.72 o 
   2   2   6        0.72        0.00      0.66 o 
   3   2   6       33.73       33.30      1.99 o 
   4   2   6        7.29        7.76      0.76 o 
   5   2   6        0.51        0.00      0.66 o 
   6   2   6       33.67       29.45      1.37 o 
   7   2   6       17.98       16.33      1.26 o 
   8   2   6        0.00        0.10      0.84 o 
   9   2   6        9.28       10.07      1.55 o 
  10   2   6        3.01        2.88      0.84 o 
 -10   3   6        4.00        1.62      1.21 o 
  -9   3   6        4.52        4.84      1.90 o 
  -8   3   6        1.73        1.93      0.53 o 
  -7   3   6        0.23        1.20      0.70 o 
  -6   3   6        9.19        8.26      1.66 o 
  -5   3   6        4.34        3.10      0.86 o 
  -4   3   6        2.79        1.51      0.81 o 
  -3   3   6      115.40      111.07      3.08 o 
  -2   3   6       33.26       35.28      4.04 o 
  -1   3   6       20.51       21.99      2.55 o 
   0   3   6       13.59       12.27      1.14 o 
   1   3   6       15.24       13.49      1.14 o 
   2   3   6        0.00        1.49      1.20 o 
   3   3   6       35.38       29.00      1.47 o 
   4   3   6       15.85       13.63      1.14 o 
   5   3   6        1.55        1.19      1.72 o 
   6   3   6        0.03        1.29      1.29 o 
   7   3   6        0.15        0.24      0.75 o 
   8   3   6        0.57        0.29      1.50 o 
   9   3   6        1.53        2.10      1.06 o 
  -9   4   6        1.48        1.54      1.00 o 
  -8   4   6        0.01        0.61      0.86 o 
  -7   4   6        0.07        0.18      1.47 o 
  -6   4   6        6.35        4.16      0.95 o 
  -5   4   6        0.07        0.08      0.76 o 
  -4   4   6       14.39       13.10      1.16 o 
  -3   4   6       56.06       57.84      6.46 o 
  -2   4   6       21.57       19.84      2.10 o 
  -1   4   6        0.38        1.17      0.78 o 
   0   4   6        2.10        1.78      0.54 o 
   1   4   6        0.00        0.26      0.82 o 
   2   4   6        1.54        0.95      0.88 o 
   3   4   6        5.40        5.67      1.01 o 
   4   4   6       17.24       17.40      2.25 o 
   5   4   6        8.12        8.61      1.11 o 
   6   4   6        0.12        1.14      1.22 o 
   7   4   6        0.00        0.90      0.90 o 
   8   4   6        4.22        5.17      2.49 o 
  -7   5   6        3.14        3.66      0.99 o 
  -6   5   6       12.20       13.61      1.20 o 
  -5   5   6        1.00        0.11      1.28 o 
  -4   5   6        5.72        4.13      1.52 o 
  -3   5   6       25.18       21.48      1.51 o 
  -2   5   6        0.01        0.92      0.92 o 
  -1   5   6       18.88       17.43      1.59 o 
   0   5   6        0.87        1.00      0.93 o 
   1   5   6        0.77        0.02      0.97 o 
   2   5   6        0.84        1.08      1.20 o 
   3   5   6       56.99       59.75      2.34 o 
   4   5   6        8.57        8.82      1.83 o 
   5   5   6        8.72        9.39      2.56 o 
   6   5   6        0.08        0.33      1.17 o 
   7   5   6        7.69       11.07      2.59 o 
  -6   6   6       15.35       18.22      2.48 o 
  -5   6   6        3.25        2.84      0.99 o 
  -4   6   6        5.21        3.19      1.24 o 
  -3   6   6       51.64       52.71      2.17 o 
  -2   6   6        0.48        1.16      1.09 o 
  -1   6   6       69.57       76.23      2.63 o 
   0   6   6        3.26        3.54      1.34 o 
   1   6   6        0.08        0.95      0.98 o 
   2   6   6        0.26        0.36      1.38 o 
   3   6   6        6.71        3.93      1.53 o 
   4   6   6        2.56        2.39      1.22 o 
   5   6   6        0.69        0.57      1.28 o 
  -2   7   6        0.21        0.85      1.20 o 
  -1   7   6       10.01       10.29      1.49 o 
   0   7   6        5.77        9.50      1.57 o 
   1   7   6        0.07        1.34      1.34 o 
   2   7   6        5.80        7.10      2.19 o 
  -9   1   7        0.42        2.46      0.85 o 
  -8   1   7        6.75        5.02      1.25 o 
  -7   1   7        3.34        4.74      1.02 o 
  -6   1   7        5.38        2.59      1.12 o 
  -5   1   7       16.88       18.83      1.36 o 
  -4   1   7       96.99       98.06      2.63 o 
  -3   1   7        0.70        0.65      0.90 o 
  -2   1   7       24.34       23.52      1.42 o 
  -1   1   7        3.34        2.71      0.79 o 
   0   1   7        0.96        0.32      0.74 o 
   1   1   7        1.28        1.07      0.71 o 
   2   1   7        6.83        5.88      0.95 o 
   3   1   7        0.87        0.17      0.73 o 
   4   1   7        1.82        2.15      0.76 o 
   5   1   7       93.58       88.74      2.40 o 
   6   1   7       12.93       12.50      1.83 o 
   7   1   7       41.99       38.08      1.78 o 
   8   1   7        0.56        0.47      1.01 o 
   9   1   7        0.01        0.18      0.90 o 
  -9   2   7        1.12        1.89      0.94 o 
  -8   2   7        3.02        2.73      0.97 o 
  -7   2   7        0.40        0.34      0.85 o 
  -6   2   7        0.02        0.98      0.98 o 
  -5   2   7        0.15        0.67      2.54 o 
  -4   2   7       47.84       48.04      1.91 o 
  -3   2   7        1.21        3.60      0.92 o 
  -2   2   7      134.95      136.89      2.93 o 
  -1   2   7       37.24       34.24      1.59 o 
   0   2   7        0.03        0.33      0.67 o 
   1   2   7       32.26       33.76      1.61 o 
   2   2   7       28.39       28.10      1.49 o 
   3   2   7        1.35        0.05      0.82 o 
   4   2   7        6.81        5.91      0.88 o 
   5   2   7       94.75       90.46      2.34 o 
   6   2   7       21.65       20.37      1.39 o 
   7   2   7       19.56       19.94      1.44 o 
   8   2   7        3.19        2.46      1.66 o 
  -8   3   7        0.30        1.06      1.90 o 
  -7   3   7        2.69        2.96      0.96 o 
  -6   3   7        3.65        3.59      1.69 o 
  -5   3   7       35.90       32.84      1.63 o 
  -4   3   7       21.43       21.58      1.38 o 
  -3   3   7        0.01        0.30      1.30 o 
  -2   3   7       15.07       14.02      1.23 o 
  -1   3   7        5.53        5.33      1.02 o 
   0   3   7        0.00        0.22      0.88 o 
   1   3   7       14.64       16.67      1.94 o 
   2   3   7       29.17       32.30      3.87 o 
   3   3   7       11.62       10.79      1.20 o 
   4   3   7        2.63        1.91      0.92 o 
   5   3   7        4.29        4.49      0.88 o 
   6   3   7        4.82        6.27      0.90 o 
   7   3   7        0.02        0.04      0.84 o 
   8   3   7        1.69        2.25      0.94 o 
  -7   4   7        6.96        8.66      1.16 o 
  -6   4   7       11.23       12.08      1.86 o 
  -5   4   7       22.98       21.31      1.51 o 
  -4   4   7        3.33        3.61      1.45 o 
  -3   4   7        0.13        1.87      1.91 o 
  -2   4   7        0.44        0.84      1.00 o 
  -1   4   7        5.45        4.74      1.12 o 
   0   4   7        5.83        7.16      1.09 o 
   1   4   7        0.55        2.84      1.02 o 
   2   4   7        2.08        0.67      0.95 o 
   3   4   7        1.11        2.39      0.99 o 
   4   4   7        9.59        9.93      2.79 o 
   5   4   7        0.08        0.26      0.89 o 
   6   4   7        0.02        1.63      2.35 o 
   7   4   7        2.31        2.20      1.02 o 
  -5   5   7        0.25        0.10      1.30 o 
  -4   5   7        3.87        3.30      1.06 o 
  -3   5   7        0.06        1.39      0.93 o 
  -2   5   7        8.49        7.91      1.34 o 
  -1   5   7        0.01        0.20      0.90 o 
   0   5   7        0.14        0.15      1.22 o 
   1   5   7        0.08        1.19      1.19 o 
   2   5   7        2.13        2.88      1.09 o 
   3   5   7        0.05        1.71      1.16 o 
   4   5   7        1.58        2.37      1.11 o 
   5   5   7        0.97        0.74      0.99 o 
  -2   6   7       16.88       17.76      1.68 o 
  -1   6   7        5.25       10.84      2.67 o 
   0   6   7        0.04        0.44      1.72 o 
   1   6   7        3.92        6.24      1.37 o 
   2   6   7        2.08        0.45      1.85 o 
  -7   0   8        6.73        7.07      1.84 o 
  -6   0   8        2.88        4.43      1.57 o 
  -5   0   8       14.96       18.94      2.42 o 
  -4   0   8       56.71       64.50      4.24 o 
  -3   0   8      213.67      259.65      6.63 o 
  -2   0   8        1.01        0.99      1.73 o 
  -1   0   8       10.79        9.98      1.71 o 
   0   0   8        3.61        6.14      2.01 o 
   1   0   8        5.32        4.24      1.51 o 
   2   0   8        7.05        5.56      1.59 o 
   3   0   8       17.67       20.46      1.97 o 
   4   0   8        3.34        3.65      1.58 o 
   5   0   8        5.52        6.66      1.30 o 
   6   0   8        9.54        7.52      1.70 o 
   7   0   8        0.00        0.11      1.27 o 
  -7   1   8        0.13        0.47      1.35 o 
  -6   1   8        1.71        2.65      1.25 o 
  -5   1   8        0.07        0.41      2.41 o 
  -4   1   8        2.92        2.95      1.20 o 
  -3   1   8       18.55       21.22      1.59 o 
  -2   1   8        0.18        0.06      0.95 o 
  -1   1   8        4.31        2.99      0.99 o 
   0   1   8        3.03        2.85      0.94 o 
   1   1   8        7.17        7.94      1.92 o 
   2   1   8        0.56        0.03      2.31 o 
   3   1   8       17.31       15.64      1.33 o 
   4   1   8       21.28       26.19      1.52 o 
   5   1   8        0.22        0.11      0.92 o 
   6   1   8       28.29       29.16      2.98 o 
   7   1   8        0.08        0.57      0.92 o 
  -6   2   8        0.22        0.60      1.96 o 
  -5   2   8        0.57        2.06      0.88 o 
  -4   2   8       11.75        8.81      1.40 o 
  -3   2   8       31.07       28.26      1.69 o 
  -2   2   8        1.26        1.94      0.86 o 
  -1   2   8        2.29        2.09      0.96 o 
   0   2   8       11.88       15.69      2.45 o 
   1   2   8        4.68        5.22      1.01 o 
   2   2   8        0.27        0.40      0.86 o 
   3   2   8        7.47        7.23      1.21 o 
   4   2   8        4.54        6.40      0.93 o 
   5   2   8        1.46        1.89      1.65 o 
   6   2   8       43.65       43.48      2.01 o 
  -5   3   8        0.49        0.90      0.97 o 
  -4   3   8        0.03        0.25      0.95 o 
  -3   3   8        1.70        1.56      0.90 o 
  -2   3   8        2.23        0.70      0.97 o 
  -1   3   8        0.65        1.37      0.92 o 
   0   3   8        6.51        6.18      1.80 o 
   1   3   8        0.24        0.54      0.87 o 
   2   3   8        5.11        6.75      1.19 o 
   3   3   8       11.78       12.06      1.49 o 
   4   3   8       12.55       15.48      1.40 o 
   5   3   8        0.04        0.60      0.89 o 
  -4   4   8        1.60        3.08      1.78 o 
  -3   4   8        0.71        0.19      2.28 o 
  -2   4   8        0.12        1.41      0.99 o 
  -1   4   8        5.41        5.45      1.53 o 
   0   4   8        7.05        6.94      2.22 o 
   1   4   8        0.41        0.52      1.93 o 
   2   4   8        0.05        0.16      1.08 o 
   3   4   8        0.30        0.34      1.11 o 
  -3   1   9        5.11        7.10      1.41 o 
  -2   1   9       18.73       19.49      1.66 o 
  -1   1   9        0.19        1.07      1.07 o 
   0   1   9        0.55        2.67      1.00 o 
   1   1   9        8.87       14.04      2.13 o 
   2   1   9       27.82       33.63      1.91 o 
   3   1   9        0.79        1.59      1.03 o 
  -2   2   9        0.54        0.98      0.98 o 
  -1   2   9        0.33        1.86      1.90 o 
   0   2   9        0.27        1.34      0.95 o 
   1   2   9        0.07        0.66      1.43 o 
   2   2   9        1.13        1.62      2.27 o 
                                                 
